# Supplementary material for: Development of cleaved amplified polymorphic sequence marker for powdery mildew resistance in Korean malting barley using QTL-seq
Source: Front Plant Sci. 2025 May 12;16:1596811. doi: 10.3389/fpls.2025.1596811 (PMC12104202; doi:10.3389/fpls.2025.1596811)
Supplement: Supplementary file 1 [file DataSheet1.zip]

Archive with 6 entries (6 files):
- Supplementary Figure 8.jpg
- Supplementary Figure 1.jpg
- Supplementary Figure 2.jpg
- Supplementary Figure 3.jpg
- Supplementary Figure 4.jpg
- Supplementary Figure 5, 6, 7.docx
